# Supplementary material for: Efficacy, Safety, and Survival Outcomes of Immune Checkpoint Inhibitors in Patients with Mismatch Repair-Deficient Colorectal Cancer: A Retrospective, Multicenter Study
Source: J Clin Med. 2026 Feb 16;15(4):1554. doi: 10.3390/jcm15041554 (PMC12942511; doi:10.3390/jcm15041554)
Supplement: Supplementary file 1 [file jcm-15-01554-s001.zip]

Archive with 1 entries (1 files):
- jcm-4130846-supplementary.pdf
